# Supplementary material for: The evolutionary history of Plasmodium falciparum from mitochondrial and apicoplast genomes of China-Myanmar border isolates
Source: Parasit Vectors. 2024 Dec 30;17:548. doi: 10.1186/s13071-024-06629-3 (PMC11686842; doi:10.1186/s13071-024-06629-3)
Supplement: Supplementary file 1 — Additional file 1: Table S1. Information on 181 mt/apico genomes of Plasmodium falciparum from six geographical populations, including Lazan (China-Myanmar border, CMB), Banjul (Gambia, WAF-GM)/Navrongo (Ghana, WAF-GH), Pursat (West Cambodia, WKH), Mae Sot (West Thailand, WTH), Binh Phuoc (Vietnam, VN), and Attapeu (Laos, LA). [file 13071_2024_6629_MOESM1_ESM.xls]

## Sheet: sheet1
No.	Orignal ID	Sample ID in this study	Location	ENA Run Accessions	Longitude	Latitude	FWS calculations
1	>08-71a	>CM_01	Lazan, Myanmar	ERR3325131	97.5633	24.756	0.999986
2	>DS_10a	>CM_02	Lazan, Myanmar	ERR3325132	97.5633	24.756	0.952052
3	>DS_11a	>CM_03	Lazan, Myanmar	ERR3325133	97.5633	24.756	0.999986
4	>DS_14a	>CM_04	Lazan, Myanmar	ERR3325134	97.5633	24.756	0.999986
5	>DS_15a	>CM_05	Lazan, Myanmar	ERR3325135	97.5633	24.756	0.953919
6	>DS_16a	>CM_06	Lazan, Myanmar	ERR3325136	97.5633	24.756	0.999986
7	>DS_3a	>CM_07	Lazan, Myanmar	ERR3325137	97.5633	24.756	0.999984
8	>DS_4a	>CM_08	Lazan, Myanmar	ERR3325138	97.5633	24.756	0.999985
9	>DS_7a	>CM_09	Lazan, Myanmar	ERR3325139	97.5633	24.756	0.999986
10	>DS_8a	>CM_10	Lazan, Myanmar	ERR3325140	97.5633	24.756	0.999985
11	>DS_9a	>CM_11	Lazan, Myanmar	ERR3325141	97.5633	24.756	0.999317
12	>F07-18a	>CM_12	Lazan, Myanmar	ERR3325142	97.5633	24.756	0.99943
13	>F07-40a	>CM_13	Lazan, Myanmar	ERR3325143	97.5633	24.756	0.995768
14	>F07-50a	>CM_14	Lazan, Myanmar	ERR3325144	97.5633	24.756	0.989791
15	>F07-59a	>CM_15	Lazan, Myanmar	ERR3325145	97.5633	24.756	0.999972
16	>F08B-17a	>CM_16	Lazan, Myanmar	ERR3325146	97.5633	24.756	0.999117
17	>F08B-23a	>CM_17	Lazan, Myanmar	ERR3325147	97.5633	24.756	0.995172
18	>F08B-33a	>CM_18	Lazan, Myanmar	ERR3325148	97.5633	24.756	0.999943
19	>F08B-39a	>CM_19	Lazan, Myanmar	ERR3325149	97.5633	24.756	0.95087
20	>F08B-42a	>CM_20	Lazan, Myanmar	ERR3325150	97.5633	24.756	0.95245
21	>F08B-49a	>CM_21	Lazan, Myanmar	ERR3325151	97.5633	24.756	0.979237
22	>F08B-51a	>CM_22	Lazan, Myanmar	ERR3325152	97.5633	24.756	0.952682
23	>F08B-52a	>CM_23	Lazan, Myanmar	ERR3325153	97.5633	24.756	0.995313
24	>F08B-66a	>CM_24	Lazan, Myanmar	ERR3325154	97.5633	24.756	0.999978
25	>F08B-74a	>CM_25	Lazan, Myanmar	ERR3325155	97.5633	24.756	0.999987
26	>F09A-16a	>CM_26	Lazan, Myanmar	ERR3325156	97.5633	24.756	0.999967
27	>F09A-54a	>CM_27	Lazan, Myanmar	ERR3325157	97.5633	24.756	0.995836
28	>F09M-1a	>CM_28	Lazan, Myanmar	ERR3325158	97.5633	24.756	0.994054
29	>F09M-14a	>CM_29	Lazan, Myanmar	ERR3325159	97.5633	24.756	0.995456
30	>F09M-4a	>CM_30	Lazan, Myanmar	ERR3325160	97.5633	24.756	0.999689
31	>F09N-60a	>CM_31	Lazan, Myanmar	ERR3325161	97.5633	24.756	0.999985
32	>F09P-13a	>CM_32	Lazan, Myanmar	ERR3325162	97.5633	24.756	0.971757
33	>F09P-15a	>CM_33	Lazan, Myanmar	ERR3325163	97.5633	24.756	0.994826
34	>HDW_24a	>CM_34	Lazan, Myanmar	ERR3325164	97.5633	24.756	0.999987
35	>ERR_Gambia_01	>WAF_01	Banjul, Gambia	ERR015338	-16.5957	13.4488	0.999434
36	>ERR_Gambia_02	>WAF_02	Banjul, Gambia	ERR015341	-16.5957	13.4488	0.999986
37	>ERR_Gambia_04	>WAF_03	Banjul, Gambia	ERR015390	-16.5957	13.4488	0.999539
38	>ERR_Gambia_05	>WAF_04	Banjul, Gambia	ERR015410	-16.5957	13.4488	0.999977
39	>ERR_Gambia_06	>WAF_05	Banjul, Gambia	ERR015429	-16.5957	13.4488	0.999536
40	>ERR_Gambia_07	>WAF_06	Banjul, Gambia	ERR018933	-16.5957	13.4488	0.999987
41	>ERR_Gambia_09	>WAF_07	Banjul, Gambia	ERR018937	-16.5957	13.4488	0.999986
42	>ERR_Gambia_10	>WAF_08	Banjul, Gambia	ERR021977	-16.5957	13.4488	0.999983
43	>ERR_Gambia_11	>WAF_09	Banjul, Gambia	ERR015398	-16.5957	13.4488	0.999985
44	>ERR_Gambia_12	>WAF_10	Banjul, Gambia	ERR018934	-16.5957	13.4488	0.999985
45	>ERR_Gambia_13	>WAF_11	Banjul, Gambia	ERR018946	-16.5957	13.4488	0.999977
46	>ERR_Gambia_14	>WAF_12	Banjul, Gambia	ERR018947	-16.5957	13.4488	0.999987
47	>ERR_Gambia_15	>WAF_13	Banjul, Gambia	ERR018948	-16.5957	13.4488	0.999539
48	>ERR_Gambia_16	>WAF_14	Banjul, Gambia	ERR018951	-16.5957	13.4488	0.999989
49	>ERR_Gambia_17	>WAF_15	Banjul, Gambia	ERR018952	-16.5957	13.4488	0.999986
50	>ERR_Gambia_18	>WAF_16	Banjul, Gambia	ERR018958	-16.5957	13.4488	0.999951
51	>ERR_Gambia_19	>WAF_17	Banjul, Gambia	ERR018959	-16.5957	13.4488	0.998377
52	>ERR_Gambia_20	>WAF_18	Banjul, Gambia	ERR018960	-16.5957	13.4488	0.999968
53	>ERR_Gambia_21	>WAF_19	Banjul, Gambia	ERR023164	-16.5957	13.4488	0.99612
54	>ERR_Ghana_04	>WAF_20	Navrongo, Ghana	ERR018970	-1.08461	10.8837	0.975995
55	>ERR_Ghana_06	>WAF_21	Navrongo, Ghana	ERR018975	-1.08461	10.8837	0.971179
56	>ERR_Ghana_08	>WAF_22	Navrongo, Ghana	ERR020117	-1.08461	10.8837	0.99997
57	>ERR_Ghana_09	>WAF_23	Navrongo, Ghana	ERR022701	-1.08461	10.8837	0.993734
58	>ERR_Ghana_10	>WAF_24	Navrongo, Ghana	ERR022916	-1.08461	10.8837	0.999092
59	>ERR_Ghana_12	>WAF_25	Navrongo, Ghana	ERR015316	-1.08461	10.8837	0.999988
60	>ERR_Ghana_13	>WAF_26	Navrongo, Ghana	ERR015326	-1.08461	10.8837	0.950262
61	>ERR_Ghana_14	>WAF_27	Navrongo, Ghana	ERR015349	-1.08461	10.8837	0.958066
62	>ERR_Ghana_15	>WAF_28	Navrongo, Ghana	ERR015363	-1.08461	10.8837	0.953659
63	>ERR_Ghana_16	>WAF_29	Navrongo, Ghana	ERR015351	-1.08461	10.8837	0.987623
64	>ERR_Ghana_17	>WAF_30	Navrongo, Ghana	ERR015405	-1.08461	10.8837	0.999992
65	>ERR_Ghana_18	>WAF_31	Navrongo, Ghana	ERR018949	-1.08461	10.8837	0.99777
66	>ERR_Ghana_20	>WAF_32	Navrongo, Ghana	ERR021976	-1.08461	10.8837	0.97502
67	>ERR_Ghana_21	>WAF_33	Navrongo, Ghana	ERR018942	-1.08461	10.8837	0.961479
68	>ERR_PALIN_02	>WKH_02	Pursat, Cambodia	ERR021978	103.916	12.5405	0.999988
69	>ERR_PALIN_03	>WKH_03	Pursat, Cambodia	ERR022517	103.916	12.5405	0.999988
70	>ERR_PALIN_04	>WKH_04	Pursat, Cambodia	ERR022518	103.916	12.5405	0.999988
71	>ERR_PALIN_05	>WKH_05	Pursat, Cambodia	ERR022850	103.916	12.5405	0.959622
72	>ERR_PALIN_06	>WKH_06	Pursat, Cambodia	ERR022852	103.916	12.5405	0.999985
73	>ERR_PALIN_07	>WKH_07	Pursat, Cambodia	ERR022853	103.916	12.5405	0.999987
74	>ERR_PALIN_08	>WKH_08	Pursat, Cambodia	ERR022902	103.916	12.5405	0.981287
75	>ERR_PALIN_09	>WKH_09	Pursat, Cambodia	ERR031712	103.916	12.5405	0.997312
76	>ERR_PALIN_10	>WKH_10	Pursat, Cambodia	ERR039889	103.916	12.5405	0.999986
77	>ERR_pailin_yz01	>WKH_11	Pursat, Cambodia	ERR039985	103.916	12.5405	0.999988
78	>ERR_pailin_yz02	>WKH_12	Pursat, Cambodia	ERR039998	103.916	12.5405	0.999988
79	>ERR_pailin_yz03	>WKH_13	Pursat, Cambodia	ERR040004	103.916	12.5405	0.999989
80	>ERR_pailin_yz04	>WKH_14	Pursat, Cambodia	ERR040018	103.916	12.5405	0.999988
81	>ERR_pailin_yz05	>WKH_15	Pursat, Cambodia	ERR042670	103.916	12.5405	0.99999
82	>ERR_pursat_yz01	>WKH_16	Pursat, Cambodia	ERR039919	103.916	12.5405	0.999984
83	>ERR_pursat_yz02	>WKH_17	Pursat, Cambodia	ERR042655	103.916	12.5405	0.99943
84	>ERR_pursat_yz03	>WKH_18	Pursat, Cambodia	ERR042658	103.916	12.5405	0.999984
85	>ERR_pursat_yz04	>WKH_19	Pursat, Cambodia	ERR042667	103.916	12.5405	0.999986
86	>ERR_pursat_yz05	>WKH_20	Pursat, Cambodia	ERR043321	103.916	12.5405	0.965071
87	>ERR_Pursat_01	>WKH_21	Pursat, Cambodia	ERR039238	103.916	12.5405	0.993382
88	>ERR_Pursat_02	>WKH_22	Pursat, Cambodia	ERR039239	103.916	12.5405	0.998956
89	>ERR_Pursat_03	>WKH_23	Pursat, Cambodia	ERR039240	103.916	12.5405	0.99998
90	>ERR_Pursat_04	>WKH_24	Pursat, Cambodia	ERR039241	103.916	12.5405	0.998818
91	>ERR_Pursat_05	>WKH_25	Pursat, Cambodia	ERR039242	103.916	12.5405	0.998478
92	>ERR_Pursat_06	>WKH_26	Pursat, Cambodia	ERR042209	103.916	12.5405	0.999982
93	>ERR_Pursat_07	>WKH_27	Pursat, Cambodia	ERR042210	103.916	12.5405	0.999535
94	>ERR_Pursat_08	>WKH_28	Pursat, Cambodia	ERR042214	103.916	12.5405	0.999983
95	>ERR_Pursat_09	>WKH_29	Pursat, Cambodia	ERR042215	103.916	12.5405	0.999086
96	>ERR_Pursat_10	>WKH_30	Pursat, Cambodia	ERR042216	103.916	12.5405	0.999982
97	>ERR_WC_01	>WKH_31	Pursat, Cambodia	ERR015401	103.916	12.5405	0.999985
98	>ERR_WC_02	>WKH_32	Pursat, Cambodia	ERR015430	103.916	12.5405	0.999989
99	>ERR_WC_03	>WKH_33	Pursat, Cambodia	ERR018920	103.916	12.5405	0.954927
100	>ERR_WC_11	>WKH_34	Pursat, Cambodia	ERR023036	103.916	12.5405	0.999987
101	>ERR_WC_13	>WKH_35	Pursat, Cambodia	ERR023170	103.916	12.5405	0.99998
102	>ERR_WC_15	>WKH_36	Pursat, Cambodia	ERR027090	103.916	12.5405	0.999968
103	>ERR_WC_18	>WKH_37	Pursat, Cambodia	ERR039872	103.916	12.5405	0.999985
104	>ERR_WC_19	>WKH_38	Pursat, Cambodia	ERR039880	103.916	12.5405	0.999976
105	>ERR_WC_yz01	>WKH_39	Pursat, Cambodia	ERR039859	103.916	12.5405	0.999275
106	>ERR_Vietnam_02	>VN_02	Binh Phuoc, Vietnam	ERR171577	106.963	11.795	0.956396
107	>ERR_Vietnam_03	>VN_03	Binh Phuoc, Vietnam	ERR171583	106.963	11.795	0.957651
108	>ERR_Vietnam_04	>VN_04	Binh Phuoc, Vietnam	ERR175494	106.963	11.795	0.999986
109	>ERR_Vietnam_05	>VN_05	Binh Phuoc, Vietnam	ERR175500	106.963	11.795	0.999987
110	>ERR_Vietnam_06	>VN_06	Binh Phuoc, Vietnam	ERR180082	106.963	11.795	0.999976
111	>ERR_Vietnam_07	>VN_07	Binh Phuoc, Vietnam	ERR180083	106.963	11.795	0.999981
112	>ERR_Vietnam_08	>VN_08	Binh Phuoc, Vietnam	ERR180088	106.963	11.795	0.999973
113	>ERR_Vietnam_09	>VN_09	Binh Phuoc, Vietnam	ERR180092	106.963	11.795	0.997111
114	>ERR_Vietnam_10	>VN_10	Binh Phuoc, Vietnam	ERR180095	106.963	11.795	0.999985
115	>ERR_Vietnam_11	>VN_11	Binh Phuoc, Vietnam	ERR175499	106.963	11.795	0.96925
116	>ERR_Vietnam_12	>VN_12	Binh Phuoc, Vietnam	ERR180067	106.963	11.795	0.999984
117	>ERR_Vietnam_13	>VN_13	Binh Phuoc, Vietnam	ERR180094	106.963	11.795	0.969675
118	>ERR_Vietnam_14	>VN_14	Binh Phuoc, Vietnam	ERR180079	106.963	11.795	0.999969
119	>ERR_Vietnam_15	>VN_15	Binh Phuoc, Vietnam	ERR022911	106.963	11.795	0.999981
120	>ERR_Vietnam_16	>VN_16	Binh Phuoc, Vietnam	ERR022915	106.963	11.795	0.99997
121	>ERR_Vietnam_18	>VN_18	Binh Phuoc, Vietnam	ERR022918	106.963	11.795	0.999977
122	>ERR_Vietnam_19	>VN_19	Binh Phuoc, Vietnam	ERR018906	106.963	11.795	0.999972
123	>ERR_Vietnam_20	>VN_20	Binh Phuoc, Vietnam	ERR022899	106.963	11.795	0.999977
124	>ERR_vietnam_yanzhe	>VN_21	Binh Phuoc, Vietnam	ERR022900	106.963	11.795	0.999914
125	>LA_01	>LA_01	Attapeu, Laos	ERR216496	106.919	14.7417	0.999981
126	>LA_02	>LA_02	Attapeu, Laos	ERR223050	106.919	14.7417	0.999986
127	>LA_03	>LA_03	Attapeu, Laos	ERR223052	106.919	14.7417	0.971699
128	>LA_04	>LA_04	Attapeu, Laos	ERR223053	106.919	14.7417	0.98803
129	>LA_05	>LA_05	Attapeu, Laos	ERR223054	106.919	14.7417	0.953914
130	>LA_06	>LA_06	Attapeu, Laos	ERR223055	106.919	14.7417	0.967456
131	>LA_07	>LA_07	Attapeu, Laos	ERR223056	106.919	14.7417	0.999987
132	>LA_08	>LA_08	Attapeu, Laos	ERR223057	106.919	14.7417	0.999989
133	>LA_09	>LA_09	Attapeu, Laos	ERR223058	106.919	14.7417	0.999979
134	>LA_11	>LA_11	Attapeu, Laos	ERR175512	106.919	14.7417	0.999984
135	>LA_12	>LA_12	Attapeu, Laos	ERR175517	106.919	14.7417	0.999984
136	>LA_13	>LA_13	Attapeu, Laos	ERR175534	106.919	14.7417	0.999986
137	>LA_14	>LA_14	Attapeu, Laos	ERR180053	106.919	14.7417	0.999989
138	>LA_15	>LA_15	Attapeu, Laos	ERR180058	106.919	14.7417	0.999988
139	>LA_16	>LA_16	Attapeu, Laos	ERR180076	106.919	14.7417	0.999988
140	>LA_18	>LA_18	Attapeu, Laos	ERR216494	106.919	14.7417	0.999986
141	>LA_20	>LA_20	Attapeu, Laos	ERR216562	106.919	14.7417	0.999984
142	>ERR_westThai_01	>WTH_01	Mae Sot, Thailand	ERR164695	98.5698	16.7216	0.997349
143	>ERR_westThai_02	>WTH_02	Mae Sot, Thailand	ERR164698	98.5698	16.7216	0.979606
144	>ERR_westThai_05	>WTH_05	Mae Sot, Thailand	ERR164711	98.5698	16.7216	0.996528
145	>ERR_westThai_06	>WTH_06	Mae Sot, Thailand	ERR164712	98.5698	16.7216	0.995572
146	>ERR_westThai_07	>WTH_07	Mae Sot, Thailand	ERR164717	98.5698	16.7216	0.973374
147	>ERR_westThai_09	>WTH_09	Mae Sot, Thailand	ERR164734	98.5698	16.7216	0.999985
148	>ERR_westThai_10	>WTH_10	Mae Sot, Thailand	ERR164740	98.5698	16.7216	0.999985
149	>ERR_westThai_11	>WTH_11	Mae Sot, Thailand	ERR164699	98.5698	16.7216	0.999359
150	>ERR_westThai_12	>WTH_12	Mae Sot, Thailand	ERR164701	98.5698	16.7216	0.989906
151	>ERR_westThai_13	>WTH_13	Mae Sot, Thailand	ERR164702	98.5698	16.7216	0.996938
152	>ERR_westThai_14	>WTH_14	Mae Sot, Thailand	ERR164707	98.5698	16.7216	0.983931
153	>ERR_westThai_15	>WTH_15	Mae Sot, Thailand	ERR164715	98.5698	16.7216	0.99997
154	>ERR_westThai_16	>WTH_16	Mae Sot, Thailand	ERR164716	98.5698	16.7216	0.999012
155	>ERR_westThai_17	>WTH_17	Mae Sot, Thailand	ERR164719	98.5698	16.7216	0.999985
156	>ERR_westThai_18	>WTH_18	Mae Sot, Thailand	ERR164735	98.5698	16.7216	0.975226
157	>ERR_westThai_19	>WTH_19	Mae Sot, Thailand	ERR216502	98.5698	16.7216	0.999987
158	>ERR_westThai_20	>WTH_20	Mae Sot, Thailand	ERR216503	98.5698	16.7216	0.999985
159	>ERR_westThai_21	>WTH_21	Mae Sot, Thailand	ERR216504	98.5698	16.7216	0.999236
160	>ERR_westThai_22	>WTH_22	Mae Sot, Thailand	ERR216505	98.5698	16.7216	0.945398
161	>ERR_westThai_24	>WTH_24	Mae Sot, Thailand	ERR216507	98.5698	16.7216	0.999984
162	>ERR_westThai_25	>WTH_25	Mae Sot, Thailand	ERR216508	98.5698	16.7216	0.999985
163	>ERR_westThai_26	>WTH_26	Mae Sot, Thailand	ERR216509	98.5698	16.7216	0.999984
164	>ERR_westThai_27	>WTH_27	Mae Sot, Thailand	ERR216511	98.5698	16.7216	0.965548
165	>ERR_westThai_28	>WTH_28	Mae Sot, Thailand	ERR216512	98.5698	16.7216	0.9547
166	>ERR_westThai_29	>WTH_29	Mae Sot, Thailand	ERR221489	98.5698	16.7216	0.999538
167	>ERR_westThai_30	>WTH_30	Mae Sot, Thailand	ERR221490	98.5698	16.7216	0.999986
168	>ERR_westThai_31	>WTH_31	Mae Sot, Thailand	ERR221493	98.5698	16.7216	0.999527
169	>ERR_westThai_32	>WTH_32	Mae Sot, Thailand	ERR221494	98.5698	16.7216	0.999987
170	>ERR_westThai_33	>WTH_33	Mae Sot, Thailand	ERR221497	98.5698	16.7216	0.996543
171	>ERR_westThai_35	>WTH_35	Mae Sot, Thailand	ERR221502	98.5698	16.7216	0.999985
172	>ERR_westThai_36	>WTH_36	Mae Sot, Thailand	ERR164736	98.5698	16.7216	0.999983
173	>ERR_westThai_37	>WTH_37	Mae Sot, Thailand	ERR164725	98.5698	16.7216	0.998852
174	>ERR_westThai_38	>WTH_38	Mae Sot, Thailand	ERR164728	98.5698	16.7216	0.99935
175	>ERR_westThai_39	>WTH_39	Mae Sot, Thailand	ERR164729	98.5698	16.7216	0.999976
176	>ERR_westThai_40	>WTH_40	Mae Sot, Thailand	ERR164730	98.5698	16.7216	0.999982
177	>ERR_westThai_41	>WTH_41	Mae Sot, Thailand	ERR164738	98.5698	16.7216	0.999986
178	>ERR_westThai_42	>WTH_42	Mae Sot, Thailand	ERR164739	98.5698	16.7216	0.999981
179	>ERR_westThai_43	>WTH_43	Mae Sot, Thailand	ERR164726	98.5698	16.7216	0.999985
180	>ERR_westThai_44	>WTH_44	Mae Sot, Thailand	ERR164727	98.5698	16.7216	0.957296
181	>ERR_westThai_45	>WTH_45	Mae Sot, Thailand	ERR164731	98.5698	16.7216	0.996868
